# Supplementary material for: Endoscopic submucosal excavation for gastric muscularis propria tumours less than 10 mm in diameter: What are the risk factors responsible for perforation?
Source: PLoS One. 2025 Feb 28;20(2):e0319245. doi: 10.1371/journal.pone.0319245 (PMC11870336; doi:10.1371/journal.pone.0319245)
Supplement: S2 Table — (XLSX) [file pone.0319245.s002.xlsx]

## Sheet: Sheet1
Gender	Age(year)	Size of tumour(mm)	Growth pattern	Location of tumour	Resection time(min)	Intraoperative adverse events		Histology diagnosis
						Perforation	Bleeding
female	41	5.3	Mixed growth	Body	7	no	no	GIST
female	51	11.5	Mixed growth	Body	154	no	yes	GIST
female	57	3.8	Intraluminal growth	Body	35	no	no	GIST
female	48	5.1	Intraluminal growth	Fundus	15	no	no	Leiomyoma
female	55	5	Intraluminal growth	Body	13	no	no	Leiomyoma
female	46	5.9	Intraluminal growth	Fundus	21	yes	no	GIST
female	54	7	Intraluminal growth	Body	45	yes	no	GIST
female	48	5.5	Mixed growth	Body	21	no	no	GIST
female	42	5.2	Intraluminal growth	Body	25	yes	no	GIST
female	67	7.7	Intraluminal growth	Body	25	no	no	GIST
female	45	6.5	Intraluminal growth	Fundus	41	no	no	Leiomyoma
male	39	10	Intraluminal growth	Body	19	no	no	Leiomyoma
female	60	5.9	Intraluminal growth	Body	16	no	no	Leiomyoma
female	48	9.8	Intraluminal growth	Fundus	37	no	no	Leiomyoma
female	65	5.3	Intraluminal growth	Fundus	93	yes	no	GIST
female	61	6.5	Intraluminal growth	Fundus	8	no	no	GIST
female	58	7.2	Intraluminal growth	Body	65	no	yes	Leiomyoma
female	43	7.1	Intraluminal growth	Body	11	no	no	Leiomyoma
female	38	9.4	Extraluminal growth	Body	27	yes	no	GIST
male	57	5.1	Intraluminal growth	Body	18	no	yes	Leiomyoma
male	50	7.7	Intraluminal growth	Fundus	39	yes	yes	GIST
female	52	4.7	Intraluminal growth	Fundus	27	yes	no	GIST
female	44	11.2	Extraluminal growth	Body	51	yes	no	GIST
female	60	6.7	Intraluminal growth	Body	18	no	no	Leiomyoma
female	30	7.6	Intraluminal growth	Body	77	yes	yes	GIST
female	57	4.4	Intraluminal growth	Body	14	no	no	GIST
female	65	3.8	Intraluminal growth	Body	29	no	yes	Leiomyoma
female	51	7.1	Intraluminal growth	Fundus	25	no	no	Leiomyoma
female	65	4.4	Intraluminal growth	Body	8	no	no	Leiomyoma
male	62	7.7	Intraluminal growth	Fundus	29	yes	no	GIST
male	60	8.1	Intraluminal growth	Fundus	24	no	yes	Leiomyoma
female	37	7.8	Intraluminal growth	Body	9	no	no	Leiomyoma
female	34	8.6	Intraluminal growth	Fundus	37	no	no	Leiomyoma
male	58	6.8	Intraluminal growth	Fundus	37	no	no	Leiomyoma
female	31	8.1	Intraluminal growth	Body	10	no	no	Leiomyoma
female	50	8.3	Intraluminal growth	Body	11	no	no	Leiomyoma
male	52	5.5	Intraluminal growth	Body	12	no	no	GIST
male	47	9.2	Mixed growth	Fundus	42	yes	no	GIST
male	37	6.6	Intraluminal growth	Body	45	yes	no	Leiomyoma
female	66	10	Mixed growth	Body	47	yes	no	GIST
male	50	8	Mixed growth	Body	22	no	yes	Leiomyoma
female	42	4.1	Intraluminal growth	Body	10	no	yes	GIST
female	54	8.9	Intraluminal growth	Body	6	yes	no	Leiomyoma
male	76	8.5	Intraluminal growth	Body	84	yes	no	GIST
male	51	7.9	Intraluminal growth	Body	31	no	yes	Leiomyoma
female	39	8.5	Intraluminal growth	Body	11	no	yes	Leiomyoma
female	54	9.9	Intraluminal growth	Body	12	no	no	Leiomyoma
female	73	3.3	Intraluminal growth	Body	25	no	yes	Leiomyoma
male	30	5	Intraluminal growth	Body	8	no	yes	Leiomyoma
female	55	4.7	Mixed growth	Body	17	no	no	Leiomyoma
female	46	7.1	Intraluminal growth	Body	20	no	yes	Leiomyoma
female	66	5.7	Intraluminal growth	Body	13	no	yes	Leiomyoma
female	41	7.3	Intraluminal growth	Body	18	no	no	Leiomyoma
male	51	5.9	Intraluminal growth	Body	16	no	yes	Leiomyoma
female	62	5.2	Intraluminal growth	Body	10	no	no	GIST
female	36	9.8	Mixed growth	Body	41	no	yes	GIST
female	59	3.9	Intraluminal growth	Body	16	no	no	Leiomyoma
female	45	8	Mixed growth	Body	60	no	no	Leiomyoma
female	55	8.6	Intraluminal growth	Body	7	no	no	Leiomyoma
male	57	9.4	Intraluminal growth	Fundus	30	yes	yes	GIST
female	43	7.7	Intraluminal growth	Body	14	no	no	Leiomyoma
female	38	6.9	Intraluminal growth	Body	21	no	yes	Leiomyoma
female	66	5.4	Intraluminal growth	Body	9	yes	no	GIST
female	54	4.6	Intraluminal growth	Body	67	yes	yes	Leiomyoma
male	38	5.8	Intraluminal growth	Body	46	no	no	Proliferation of smooth muscle
female	57	6.9	Intraluminal growth	Body	18	yes	no	GIST
female	73	8.4	Intraluminal growth	Body	41	yes	yes	GIST
female	67	6.4	Intraluminal growth	Body	30	no	yes	Leiomyoma
male	61	4.7	Intraluminal growth	Body	21	no	no	GIST
female	59	7.6	Intraluminal growth	Body	10	no	yes	Leiomyoma
male	35	8.5	Intraluminal growth	Body	37	yes	yes	GIST
male	70	7.9	Intraluminal growth	Body	33	yes	yes	GIST
female	37	6.8	Intraluminal growth	Body	14	no	yes	Leiomyoma
female	46	4.8	Intraluminal growth	Body	33	no	yes	Interstitial collagen fibrous hyperplasia
female	64	6.1	Intraluminal growth	Body	21	no	no	Leiomyoma
female	49	7.5	Intraluminal growth	Body	33	no	yes	Leiomyoma
female	37	7.5	Intraluminal growth	Fundus	26	no	yes	Leiomyoma
male	39	10.6	Intraluminal growth	Body	31	no	no	GIST
male	38	9.7	Intraluminal growth	Body	36	no	yes	GIST
male	66	6.5	Intraluminal growth	Body	12	yes	no	GIST
male	52	5.6	Extraluminal growth	Fundus	25	no	yes	GIST
female	59	7	Intraluminal growth	Body	38	no	yes	Calcified fibrous pseudotumour
male	49	7.9	Intraluminal growth	Body	32	no	yes	Leiomyoma
male	58	4	Intraluminal growth	Body	51	no	no	Leiomyoma
male	35	6.1	Intraluminal growth	Body	14	no	yes	Leiomyoma
female	55	6.2	Intraluminal growth	Body	13	no	yes	Reactive fibrous pseudotumours
male	68	5.2	Intraluminal growth	Body	8	no	yes	Leiomyoma
female	42	7.9	Intraluminal growth	Body	11	no	yes	GIST
male	44	5.1	Intraluminal growth	Body	18	no	no	Leiomyoma
male	41	8.5	Intraluminal growth	Body	31	no	yes	Leiomyoma
male	46	10.8	Intraluminal growth	Body	4	no	no	Leiomyoma
female	73	5	Intraluminal growth	Fundus	79	no	no	GIST
female	72	5.1	Intraluminal growth	Body	19	no	yes	Leiomyoma
female	48	7.9	Intraluminal growth	Fundus	17	yes	no	GIST
male	58	7.8	Intraluminal growth	Body	12	no	yes	Leiomyoma
female	32	5.9	Intraluminal growth	Fundus	25	no	no	Leiomyoma
female	42	6.7	Intraluminal growth	Fundus	18	no	yes	Leiomyoma
male	66	7	Intraluminal growth	Body	46	yes	no	GIST
female	81	8.9	Intraluminal growth	Body	18	no	no	GIST
male	67	7.9	Mixed growth	Body	30	yes	no	GIST
male	73	6.6	Intraluminal growth	Fundus	13	no	no	GIST
female	62	7.3	Intraluminal growth	Fundus	25	yes	no	GIST
